# Supplementary material for: Long noncoding RNA ZFAS1 promotes gastric cancer cells proliferation by epigenetically repressing KLF2 and NKD2 expression
Source: Oncotarget. 2016 May 26;8(24):38227–38. doi: 10.18632/oncotarget.9611 (PMC5503528; doi:10.18632/oncotarget.9611)
Supplement: Supplementary file 2 [file oncotarget-08-38227-s002.xls]

## Sheet: Sheet1
Primers for qPCR
GAPDH F	GGGAGCCAAAAGGGTCAT	Supplementary Table S1: primer,siRNA and shRNA sequence and Antibody information
GAPDH R	GAGTCCTTCCACGATACCAA
ZFAS1 F	ACGTGCAGACATCTACAACCT
ZFAS1 R	TACTTCCAACACCCGCAT
KLF2 F	CTGCACATGAAACGGCACAT
KLF2 R	CAGTCACAGTTTGGGAGGGG
P15 F	ACTAGTGGAGAAGGTGCGAC
P15 R	CCATCATCATGACCTGGATCG
P21 F	AAGTCAGTTCCTTGTGGAGCC
P21 R	GGTTCTGACGGACATCCCCA
PTEN F	TGGATTCGACTTAGACTTGACCT
PTEN R	GGTGGGTTATGGTCTTCAAAAGG
LATS1 F	AAACCAGGGAATGTGCAGCAA
LATS1 R	CATGCCTCTGAGGAACTAAGGA
LATS2 F	ACCCCAAAGTTCGGACCTTAT
LATS2 R	CATTTGCCGGTTCACTTCTGC
EGR1 F	GGTCAGTGGCCTAGTGAGC
EGR1 R	GTGCCGCTGAGTAAATGGGA
ADAMTS1 F	TTCCACGGCAGTGGTCTAAAG
ADAMTS1 R	CCACCAGGCTAACTGAATTACG
RND1 F	GATGTAAGCTCGTTCTGGTCG
RND1 R	AGCAATCCTTCGCTAACACTTG
DKKI F	CCTTGAACTCGGTTCTCAATTCC
DKKI R	CAATGGTCTGGTACTTATTCCCG
NKD2 F	AGCGCAGATGACGGAGAGA
NKD2 R	CGAGACATCGCACTGGAGT
NKD2 PF	GGAGAGTCATGGGTAGGGAA
NKD2 PR	CACTTCCTCCTGGAACCCTA
KLF2 P26-155 F	ACGGGCTTATTGAGGTTGG
KLF2 P26-155 R	GCCTGGGTGACAGAGGAGAC
siRNA sequence
si-ZFAS1 1#	AAGTGAAGATCTGGCTGAACCAGTT
si-ZFAS1 2#	CCCTGTGCTTTCATGAAAGTGAAGA
si-ZFAS1 3#	GCCCACTTCAAGAATGTCATTGTTA
si-KLF2	CCAAGAGTTCGCATCTGAA
si-NKD2	CGTTCACGCTCTATGACTTTGACAA
si-EZH2-1	AAGACTCTGAATGCAGTTGCT
si-EZH2-2	CGGCUUCCCAAUAACAGUATT
si-LSD1-1	CAACCTCTCAGAAGATGAGTATTAT
si-LSD1-2	CAAAGGAAACTATGTAGCTGATCTT
shRNA sequence
sh-ZFAS1 1#	CACCAAGTGAAGATCTGGCTGAACCAGTTCGAAAACTGGTTCAGCCAGATCTTCAC
sh-ZFAS1 3#	CACCGCCCACTTCAAGAATGTCATTGTTACGAATAACAATGACATTCTTGAAGTGGGC
Antibody	Company
WDR5	Cell Signaling Technology
NKD2	Abcam
HuR	Thermo fisher
EZH2	Millipore
SUZ12	Millipore
LSD1	Millipore
CoREST	Millipore
SIRT1	Millipore
KLF2	Sigma Aldrich
GAPDH	Proteintech
TDP43	Proteintech
